# Supplementary material for: The First Convergent Synthesis of 23,23-Difluoro-25-hydroxyvitamin D3 and Its 24-Hydroxy Derivatives: Preliminary Assessment of Biological Activities
Source: Molecules. 2022 Aug 22;27(16):5352. doi: 10.3390/molecules27165352 (PMC9415778; doi:10.3390/molecules27165352)
Supplement: Supplementary file 1 [file molecules-27-05352-s001.zip]

Archive with 1 entries (1 files):
- molecules-1853414-supplementary.pdf
